# Supplementary material for: Prolonged overall treatment time negatively affects the outcomes of stereotactic body radiotherapy for early-stage non-small-cell lung cancer: A propensity score-weighted, single-center analysis
Source: PLoS One. 2021 Jun 18;16(6):e0253203. doi: 10.1371/journal.pone.0253203 (PMC8213186; doi:10.1371/journal.pone.0253203)
Supplement: S1 File — (CSV) [file pone.0253203.s005.csv]

Pt.No	Treatment_time	Group	Age	Sex	Histology	Size	SUVmax	Location	CCI	Prior_OpeorRT	Year	Smoking_history	FU_mo	LC_mo	Death	Local_failure
1	4	Consecutive	_69	Male	Adenoca	2a	5_	Upper/middle	_2	No	2011_2013	Yes	60	48	0	1
2	4	Consecutive	_69	Male	Unknown	2a	5_	lower	_2	No	2011_2013	No	60	60	0	0
3	4	Consecutive	80_	Male	Adenoca	1a	_5	lower	3_	No	2011_2013	Yes	60	60	0	0
4	4	Consecutive	70_79	Female	SqCC	1a	5_	lower	3_	Yes	2011_2013	Yes	20	20	1	0
5	4	Consecutive	70_79	Male	Adenoca	1a	5_	Upper/middle	3_	Yes	2011_2013	Yes	33	11	1	1
6	4	Consecutive	70_79	Female	Unknown	1a	_5	Upper/middle	_2	No	2011_2013	Yes	34	23	1	1
7	6	Non-consecutive	80_	Male	Adenoca	1a	_5	Upper/middle	_2	Yes	2011_2013	Yes	17	17	1	0
8	4	Consecutive	80_	Female	Unknown	1a	_5	lower	_2	No	2011_2013	Yes	26	26	0	0
9	4	Consecutive	80_	Female	Unknown	1b	5_	Upper/middle	_2	No	2011_2013	Yes	60	60	0	0
10	4	Consecutive	_69	Male	SqCC	1a	_5	Upper/middle	3_	Yes	2011_2013	Yes	60	60	0	0
11	4	Consecutive	70_79	Female	Unknown	1a	_5	Upper/middle	_2	No	2011_2013	Yes	60	60	0	0
12	6	Non-consecutive	70_79	Male	Adenoca	1b	_5	Upper/middle	3_	Yes	2011_2013	Yes	60	60	0	0
13	6	Non-consecutive	80_	Female	Adenoca	1b	_5	Upper/middle	_2	No	2011_2013	No	10	10	0	0
14	4	Consecutive	70_79	Male	Unknown	1b	5_	Upper/middle	_2	No	2011_2013	Yes	33	33	0	0
15	7	Non-consecutive	70_79	Male	Unknown	1b	_5	Upper/middle	_2	No	2011_2013	Yes	48	48	1	0
16	7	Non-consecutive	80_	Female	Unknown	2a	5_	lower	_2	No	2011_2013	No	8	8	0	0
17	7	Non-consecutive	70_79	Female	Adenoca	1a	_5	Upper/middle	3_	No	2011_2013	No	60	60	0	0
18	4	Consecutive	80_	Male	Unknown	1a	_5	Upper/middle	_2	No	2011_2013	Yes	60	60	0	0
19	4	Consecutive	80_	Male	Adenoca	1a	5_	Upper/middle	_2	No	2011_2013	Yes	60	60	0	0
20	6	Non-consecutive	80_	Male	SqCC	2a	5_	Upper/middle	3_	No	2011_2013	Yes	22	15	1	1
21	6	Non-consecutive	80_	Male	Adenoca	1b	_5	Upper/middle	_2	No	2011_2013	Yes	56	56	1	0
22	4	Consecutive	80_	Male	Unknown	1a	_5	Upper/middle	_2	No	2011_2013	Yes	14	14	1	0
23	6	Non-consecutive	70_79	Male	Adenoca	1a	_5	Upper/middle	_2	Yes	2011_2013	Yes	24	24	1	0
24	4	Consecutive	80_	Male	Unknown	1a	Unknown	Upper/middle	3_	Yes	2011_2013	Yes	50	50	1	0
25	6	Non-consecutive	70_79	Male	Adenoca	1b	_5	Upper/middle	_2	No	2011_2013	Yes	60	60	0	0
26	4	Consecutive	80_	Female	Unknown	1b	_5	Upper/middle	_2	No	2011_2013	No	60	60	0	0
27	4	Consecutive	70_79	Female	Adenoca	1b	5_	Upper/middle	3_	No	2011_2013	Yes	58	58	0	0
28	6	Non-consecutive	70_79	Male	Adenoca	1a	_5	Upper/middle	_2	No	2011_2013	Yes	60	60	0	0
29	6	Non-consecutive	70_79	Male	Adenoca	1a	_5	lower	_2	Yes	2011_2013	Yes	60	49	0	1
30	6	Non-consecutive	80_	Male	Adenoca	1a	_5	Upper/middle	_2	Yes	2011_2013	Yes	60	60	0	0
31	7	Non-consecutive	80_	Female	Unknown	1a	_5	lower	_2	Yes	2011_2013	No	47	47	1	0
32	4	Consecutive	70_79	Male	SqCC	2a	5_	Upper/middle	_2	No	2011_2013	Yes	49	49	1	0
33	6	Non-consecutive	80_	Male	Unknown	1a	_5	Upper/middle	_2	No	2011_2013	Yes	40	40	0	0
34	4	Consecutive	80_	Male	Unknown	1a	_5	Upper/middle	3_	Yes	2011_2013	Yes	11	11	0	0
35	6	Non-consecutive	80_	Male	Unknown	1b	5_	lower	_2	No	2011_2013	Yes	31	31	0	0
36	6	Non-consecutive	_69	Female	Adenoca	1a	Unknown	Upper/middle	_2	Yes	2011_2013	No	60	60	0	0
37	7	Non-consecutive	70_79	Female	SqCC	1b	5_	Upper/middle	_2	No	2011_2013	Yes	26	12	0	1
38	4	Consecutive	80_	Female	Unknown	1a	5_	Upper/middle	3_	Yes	2011_2013	Yes	10	10	0	0
39	5	Consecutive	70_79	Male	Adenoca	1b	5_	lower	3_	No	2011_2013	Yes	26	26	1	0
40	8	Non-consecutive	_69	Female	Adenoca	1a	_5	Upper/middle	_2	No	2011_2013	No	60	60	0	0
41	4	Consecutive	70_79	Male	Unknown	1a	5_	lower	3_	No	2011_2013	Yes	60	60	1	0
42	5	Consecutive	80_	Female	Adenoca	1a	5_	lower	_2	No	2011_2013	Yes	47	47	0	0
43	4	Consecutive	80_	Male	Adenoca	1b	5_	lower	_2	No	2011_2013	Yes	45	45	1	0
44	7	Non-consecutive	70_79	Male	Unknown	2a	_5	lower	_2	Yes	2011_2013	Yes	60	60	0	0
45	4	Consecutive	80_	Male	Unknown	1a	_5	Upper/middle	_2	No	2011_2013	Yes	42	42	1	0
46	6	Non-consecutive	80_	Female	Unknown	1b	_5	Upper/middle	_2	No	2011_2013	No	38	38	1	0
47	4	Consecutive	80_	Female	Adenoca	1a	_5	lower	_2	No	2011_2013	Yes	60	60	0	0
48	4	Consecutive	70_79	Female	Adenoca	2a	_5	Upper/middle	_2	No	2011_2013	No	60	60	0	0
49	6	Non-consecutive	_69	Female	Adenoca	1a	_5	lower	_2	Yes	2011_2013	Yes	60	60	0	0
50	4	Consecutive	70_79	Male	SqCC	2a	5_	Upper/middle	_2	No	2011_2013	Yes	19	12	1	1
51	4	Consecutive	80_	Male	Adenoca	1b	Unknown	lower	_2	No	2011_2013	Yes	60	60	0	0
52	4	Consecutive	80_	Female	Adenoca	1a	_5	Upper/middle	_2	No	2011_2013	Yes	60	60	0	0
53	6	Non-consecutive	80_	Male	SqCC	2a	5_	Upper/middle	3_	No	2011_2013	Yes	27	27	0	0
54	4	Consecutive	80_	Male	Unknown	1a	_5	Upper/middle	3_	No	2011_2013	Yes	60	24	0	1
55	4	Consecutive	70_79	Male	Unknown	1a	_5	lower	_2	Yes	2011_2013	Yes	60	60	0	0
56	6	Non-consecutive	70_79	Female	SqCC	2a	5_	lower	_2	No	2011_2013	No	7	7	1	0
57	6	Non-consecutive	80_	Male	Unknown	2a	5_	lower	_2	No	2011_2013	Yes	30	30	1	0
58	4	Consecutive	_69	Male	Unknown	1a	_5	Upper/middle	_2	No	2011_2013	Yes	60	60	0	0
59	6	Non-consecutive	_69	Male	Adenoca	1a	_5	lower	3_	Yes	2011_2013	Yes	60	60	0	0
60	4	Consecutive	80_	Male	Adenoca	1a	_5	lower	_2	No	2011_2013	Yes	60	60	0	0
61	6	Non-consecutive	80_	Male	Unknown	1a	_5	Upper/middle	3_	No	2011_2013	Yes	26	11	1	1
62	6	Non-consecutive	80_	Male	Adenoca	1b	_5	lower	_2	No	2011_2013	Yes	32	32	0	0
63	6	Non-consecutive	_69	Male	Adenoca	2a	_5	Upper/middle	3_	No	2011_2013	Yes	13	11	1	1
64	7	Non-consecutive	80_	Male	Adenoca	1b	5_	Upper/middle	_2	No	2011_2013	Yes	49	49	0	0
65	6	Non-consecutive	80_	Male	Unknown	1b	5_	Upper/middle	3_	Yes	2009_2010	Yes	13	10	1	1
66	4	Consecutive	80_	Male	SqCC	1a	5_	Upper/middle	_2	No	2009_2010	Yes	59	41	1	1
67	6	Non-consecutive	_69	Male	SqCC	1a	_5	lower	3_	Yes	2009_2010	Yes	60	60	0	0
68	6	Non-consecutive	70_79	Male	Unknown	1a	5_	Upper/middle	_2	Yes	2009_2010	Yes	30	30	1	0
69	8	Non-consecutive	70_79	Male	SqCC	1b	_5	Upper/middle	3_	No	2009_2010	Yes	53	53	1	0
70	4	Consecutive	80_	Male	Adenoca	1b	_5	lower	_2	No	2009_2010	Yes	9	9	0	0
71	4	Consecutive	80_	Male	Adenoca	2a	5_	Upper/middle	_2	No	2009_2010	Yes	60	60	0	0
72	4	Consecutive	80_	Male	SqCC	1a	_5	lower	_2	No	2009_2010	Yes	38	38	1	0
73	6	Non-consecutive	_69	Male	Adenoca	2a	Unknown	Upper/middle	_2	No	2009_2010	Yes	24	24	1	0
74	6	Non-consecutive	70_79	Male	Unknown	1a	_5	Upper/middle	_2	Yes	2009_2010	No	60	60	0	0
75	4	Consecutive	80_	Male	Adenoca	1a	Unknown	lower	_2	Yes	2009_2010	Yes	17	17	1	0
76	4	Consecutive	70_79	Male	SqCC	2a	5_	lower	3_	No	2009_2010	Yes	32	15	1	1
77	4	Consecutive	70_79	Male	Unknown	1a	5_	Upper/middle	3_	No	2009_2010	Yes	60	60	0	0
78	4	Consecutive	80_	Male	Adenoca	1b	_5	lower	_2	No	2009_2010	No	60	60	0	0
79	6	Non-consecutive	70_79	Male	Adenoca	1b	_5	Upper/middle	_2	No	2009_2010	Yes	38	18	1	1
80	4	Consecutive	70_79	Male	Unknown	1a	_5	Upper/middle	3_	Yes	2009_2010	Yes	36	36	0	0
81	6	Non-consecutive	70_79	Male	Adenoca	1b	5_	lower	_2	Yes	2009_2010	Yes	32	14	1	1
82	4	Consecutive	80_	Male	Adenoca	1b	_5	Upper/middle	_2	No	2009_2010	No	60	60	0	0
83	4	Consecutive	70_79	Male	SqCC	2a	5_	Upper/middle	_2	No	2009_2010	Yes	51	51	0	0
84	6	Non-consecutive	70_79	Female	Adenoca	1a	_5	Upper/middle	_2	No	2009_2010	Yes	48	48	0	0
85	6	Non-consecutive	80_	Male	Unknown	1a	_5	lower	_2	No	2009_2010	Yes	60	60	0	0
86	6	Non-consecutive	70_79	Male	SqCC	2a	5_	Upper/middle	_2	Yes	2009_2010	Yes	15	6	1	1
87	6	Non-consecutive	70_79	Female	Unknown	1a	_5	Upper/middle	_2	Yes	2009_2010	Yes	60	60	0	0
88	9	Non-consecutive	70_79	Female	Unknown	1a	Unknown	lower	_2	No	2009_2010	No	42	42	0	0
89	6	Non-consecutive	80_	Female	Adenoca	1b	_5	lower	_2	No	2009_2010	No	25	25	0	0
90	4	Consecutive	70_79	Male	Unknown	1b	_5	Upper/middle	_2	No	2009_2010	Yes	22	22	0	0
91	4	Consecutive	_69	Male	Adenoca	1b	5_	Upper/middle	_2	No	2009_2010	Yes	54	54	0	0
92	6	Non-consecutive	70_79	Male	Unknown	1a	_5	lower	_2	No	2009_2010	Yes	60	60	0	0
93	6	Non-consecutive	70_79	Female	Adenoca	1a	5_	Upper/middle	_2	No	2009_2010	Yes	18	18	0	0
94	7	Non-consecutive	80_	Male	Adenoca	1b	5_	Upper/middle	_2	No	2009_2010	Yes	10	10	0	0
95	6	Non-consecutive	70_79	Male	Adenoca	1b	_5	lower	_2	No	2009_2010	Yes	60	60	0	0
96	6	Non-consecutive	80_	Male	SqCC	2a	Unknown	lower	_2	No	2009_2010	Yes	44	12	1	1
97	4	Consecutive	80_	Male	Adenoca	1b	_5	Upper/middle	3_	No	2009_2010	Yes	60	60	0	0
98	7	Non-consecutive	80_	Male	Adenoca	2a	5_	lower	_2	No	2009_2010	Yes	60	6	0	1
99	6	Non-consecutive	70_79	Male	Adenoca	1a	_5	lower	_2	No	2009_2010	No	60	60	0	0
100	6	Non-consecutive	70_79	Female	Unknown	1a	_5	lower	_2	Yes	2009_2010	Yes	44	44	0	0
101	4	Consecutive	70_79	Male	SqCC	2a	5_	Upper/middle	_2	No	2009_2010	Yes	21	21	1	0
102	6	Non-consecutive	_69	Male	Unknown	1a	5_	Upper/middle	_2	Yes	2009_2010	Yes	60	60	0	0
103	4	Consecutive	_69	Male	SqCC	1a	_5	Upper/middle	_2	Yes	2009_2010	Yes	60	60	0	0
104	6	Non-consecutive	70_79	Male	Adenoca	1b	_5	Upper/middle	_2	No	2009_2010	Yes	33	33	1	0
105	6	Non-consecutive	80_	Female	Unknown	1a	_5	Upper/middle	_2	No	2009_2010	Yes	38	38	0	0
106	4	Consecutive	_69	Male	Adenoca	1a	_5	lower	3_	Yes	2009_2010	Yes	17	17	1	0
107	4	Consecutive	70_79	Female	SqCC	1b	5_	Upper/middle	_2	No	2009_2010	Yes	60	60	0	0
108	4	Consecutive	70_79	Female	Unknown	1a	5_	Upper/middle	_2	No	2009_2010	Yes	59	59	1	0
109	6	Non-consecutive	80_	Male	Unknown	1a	5_	Upper/middle	_2	Yes	2009_2010	Yes	8	8	1	0
110	4	Consecutive	70_79	Male	Adenoca	2a	_5	lower	_2	Yes	2009_2010	Yes	60	60	0	0
111	6	Non-consecutive	70_79	Female	Unknown	1b	_5	lower	_2	Yes	2009_2010	No	31	31	0	0
112	4	Consecutive	80_	Male	Unknown	1a	5_	lower	_2	Yes	2009_2010	Yes	46	46	0	0
113	6	Non-consecutive	80_	Female	Unknown	1b	_5	Upper/middle	_2	Yes	2009_2010	No	60	60	0	0
114	4	Consecutive	80_	Female	Adenoca	1a	_5	Upper/middle	3_	No	2009_2010	Yes	60	60	0	0
115	6	Non-consecutive	70_79	Male	Adenoca	1b	5_	Upper/middle	_2	No	2009_2010	Yes	60	60	0	0
116	6	Non-consecutive	80_	Male	Adenoca	1a	5_	Upper/middle	_2	No	2009_2010	Yes	18	18	0	0
117	4	Consecutive	80_	Male	Adenoca	1a	_5	Upper/middle	3_	No	2009_2010	Yes	38	38	0	0
118	4	Consecutive	80_	Female	Unknown	1a	_5	Upper/middle	_2	No	2009_2010	Yes	11	11	1	0
119	6	Non-consecutive	80_	Male	Adenoca	1b	_5	Upper/middle	_2	Yes	2009_2010	Yes	35	35	1	0
120	6	Non-consecutive	80_	Female	Unknown	2a	Unknown	Upper/middle	_2	No	2009_2010	No	34	34	1	0
121	5	Consecutive	70_79	Female	Unknown	1a	Unknown	lower	_2	Yes	2009_2010	Yes	60	60	0	0
122	7	Non-consecutive	80_	Female	Adenoca	1b	_5	Upper/middle	_2	No	2009_2010	Yes	60	60	0	0
123	4	Consecutive	80_	Male	Adenoca	1b	_5	lower	_2	No	2009_2010	No	60	60	0	0
124	5	Consecutive	70_79	Female	Adenoca	1b	_5	lower	_2	No	2009_2010	No	58	58	0	0
125	4	Consecutive	70_79	Male	Adenoca	1a	5_	Upper/middle	_2	No	2009_2010	No	51	51	1	0
126	7	Non-consecutive	70_79	Male	Unknown	1a	_5	Upper/middle	_2	No	2009_2010	Yes	60	60	0	0
127	4	Consecutive	70_79	Male	SqCC	1a	5_	Upper/middle	3_	No	2009_2010	Yes	27	27	0	0
128	6	Non-consecutive	70_79	Male	SqCC	1b	_5	Upper/middle	_2	No	2009_2010	Yes	60	60	0	0
129	8	Non-consecutive	80_	Male	SqCC	1a	5_	lower	_2	No	2009_2010	Yes	60	60	0	0
130	6	Non-consecutive	70_79	Female	Unknown	1a	_5	lower	_2	Yes	2009_2010	No	38	38	0	0
131	5	Consecutive	80_	Male	Adenoca	1a	_5	Upper/middle	_2	No	2009_2010	Yes	60	60	0	0
132	6	Non-consecutive	_69	Male	Adenoca	1a	_5	Upper/middle	_2	No	2009_2010	Yes	23	23	1	0
133	4	Consecutive	_69	Male	SqCC	1a	_5	lower	_2	No	2009_2010	Yes	60	60	0	0
134	6	Non-consecutive	70_79	Male	Adenoca	2a	5_	Upper/middle	3_	No	2009_2010	Yes	43	43	1	0
135	4	Consecutive	80_	Male	Adenoca	1b	5_	Upper/middle	_2	No	2009_2010	No	41	15	1	1
136	7	Non-consecutive	_69	Male	Adenoca	1a	_5	Upper/middle	_2	No	2009_2010	Yes	60	60	0	0
137	5	Consecutive	70_79	Female	Adenoca	1b	5_	lower	_2	No	2007_2008	No	50	35	1	1
138	7	Non-consecutive	80_	Female	Adenoca	1b	_5	lower	_2	No	2007_2008	No	20	20	1	0
139	4	Consecutive	80_	Male	Unknown	1b	5_	lower	_2	No	2007_2008	Yes	28	28	1	0
140	4	Consecutive	80_	Male	SqCC	1a	_5	Upper/middle	_2	No	2007_2008	Yes	48	48	0	0
141	4	Consecutive	80_	Male	SqCC	1a	5_	lower	_2	No	2007_2008	Yes	47	12	1	1
142	4	Consecutive	70_79	Male	Adenoca	1a	_5	Upper/middle	_2	No	2007_2008	Yes	33	18	1	1
143	4	Consecutive	80_	Male	SqCC	2a	5_	lower	_2	No	2007_2008	Yes	40	40	1	0
144	6	Non-consecutive	70_79	Male	SqCC	1b	5_	Upper/middle	3_	No	2007_2008	Yes	30	11	1	1
145	6	Non-consecutive	70_79	Male	SqCC	1b	5_	Upper/middle	_2	No	2007_2008	Yes	43	43	1	0
146	4	Consecutive	80_	Male	Unknown	1a	_5	Upper/middle	_2	No	2007_2008	Yes	19	19	1	0
147	4	Consecutive	70_79	Female	Adenoca	1a	_5	Upper/middle	_2	No	2007_2008	No	60	60	0	0
148	4	Consecutive	80_	Female	Adenoca	1b	_5	Upper/middle	_2	No	2007_2008	No	52	52	0	0
149	4	Consecutive	80_	Male	Adenoca	1a	_5	Upper/middle	_2	No	2007_2008	Yes	16	16	0	0
150	4	Consecutive	80_	Male	Adenoca	1b	Unknown	Upper/middle	_2	No	2007_2008	Yes	60	60	0	0
151	4	Consecutive	_69	Male	Adenoca	2a	_5	Upper/middle	_2	Yes	2007_2008	Yes	43	43	1	0
152	4	Consecutive	80_	Female	Adenoca	1b	5_	Upper/middle	_2	No	2007_2008	Yes	6	6	0	0
153	4	Consecutive	80_	Male	SqCC	1a	5_	lower	3_	No	2007_2008	Yes	10	10	1	0
154	4	Consecutive	80_	Male	SqCC	1a	5_	Upper/middle	_2	No	2007_2008	Yes	13	13	1	0
155	4	Consecutive	70_79	Male	Unknown	2a	_5	lower	_2	Yes	2007_2008	Yes	58	58	0	0
156	4	Consecutive	70_79	Male	Adenoca	1b	5_	Upper/middle	_2	No	2007_2008	No	23	16	1	1
157	4	Consecutive	80_	Male	Adenoca	1a	_5	Upper/middle	_2	No	2007_2008	Yes	32	32	0	0
158	4	Consecutive	_69	Male	Adenoca	1b	_5	Upper/middle	_2	No	2007_2008	Yes	60	60	0	0
159	4	Consecutive	70_79	Male	Adenoca	1a	_5	Upper/middle	_2	No	2007_2008	Yes	39	39	0	0
160	4	Consecutive	70_79	Male	SqCC	2a	Unknown	Upper/middle	_2	No	2007_2008	Yes	15	15	0	0
161	4	Consecutive	70_79	Male	Unknown	1a	_5	lower	3_	Yes	2007_2008	Yes	60	60	0	0
162	4	Consecutive	80_	Male	SqCC	1b	5_	Upper/middle	_2	No	2007_2008	Yes	45	45	0	0
163	4	Consecutive	80_	Male	Adenoca	2a	5_	Upper/middle	_2	No	2007_2008	Yes	11	11	1	0
164	4	Consecutive	80_	Male	Adenoca	2a	5_	Upper/middle	_2	No	2007_2008	Yes	46	46	1	0
165	4	Consecutive	80_	Male	SqCC	1b	5_	Upper/middle	_2	No	2007_2008	Yes	20	20	0	0
166	5	Consecutive	70_79	Male	Unknown	1a	5_	Upper/middle	_2	No	2007_2008	Yes	56	56	0	0
167	4	Consecutive	80_	Male	Unknown	1a	_5	Upper/middle	3_	Yes	2007_2008	Yes	42	42	1	0
168	4	Consecutive	70_79	Female	Adenoca	1a	_5	lower	_2	No	2007_2008	No	60	60	0	0
169	4	Consecutive	70_79	Male	Adenoca	1a	5_	Upper/middle	3_	Yes	2007_2008	Yes	11	11	1	0
170	4	Consecutive	80_	Male	SqCC	1b	5_	lower	_2	No	2007_2008	Yes	47	47	1	0
171	4	Consecutive	70_79	Male	Adenoca	2a	_5	Upper/middle	_2	Yes	2007_2008	Yes	60	60	0	0
172	4	Consecutive	80_	Male	Unknown	1b	_5	Upper/middle	_2	No	2007_2008	Yes	60	60	0	0
173	4	Consecutive	70_79	Male	Unknown	1a	5_	Upper/middle	_2	Yes	2007_2008	Yes	53	53	1	0
174	4	Consecutive	70_79	Female	Adenoca	1a	_5	Upper/middle	_2	No	2007_2008	No	60	60	0	0
175	4	Consecutive	70_79	Male	Unknown	2a	5_	Upper/middle	_2	Yes	2007_2008	Yes	43	43	0	0
176	4	Consecutive	80_	Male	Unknown	1a	_5	lower	_2	No	2007_2008	Yes	51	51	1	0
177	4	Consecutive	_69	Male	Unknown	1a	_5	Upper/middle	_2	No	2007_2008	Yes	60	60	0	0
178	4	Consecutive	80_	Female	Adenoca	1a	Unknown	Upper/middle	_2	Yes	2007_2008	No	60	60	1	0
179	4	Consecutive	_69	Male	Unknown	1b	5_	Upper/middle	_2	No	2007_2008	Yes	6	6	0	0
180	4	Consecutive	70_79	Male	Unknown	2a	_5	Upper/middle	_2	No	2007_2008	Yes	60	60	0	0
181	5	Consecutive	70_79	Male	Adenoca	1b	_5	Upper/middle	3_	No	2007_2008	Yes	42	42	1	0
182	4	Consecutive	80_	Male	SqCC	1b	Unknown	Upper/middle	_2	No	2007_2008	Yes	39	39	1	0
183	5	Consecutive	70_79	Female	SqCC	1a	_5	lower	_2	No	2007_2008	Yes	40	19	1	1
184	4	Consecutive	_69	Female	Unknown	1a	_5	Upper/middle	_2	Yes	2007_2008	No	60	60	0	0
185	4	Consecutive	70_79	Male	Adenoca	2a	5_	Upper/middle	3_	Yes	2007_2008	Yes	17	17	1	0
186	4	Consecutive	70_79	Male	SqCC	1a	_5	Upper/middle	3_	No	2007_2008	Yes	12	12	1	0
187	4	Consecutive	80_	Male	SqCC	1b	_5	Upper/middle	_2	No	2007_2008	Yes	60	60	0	0
188	4	Consecutive	70_79	Female	Unknown	2a	_5	Upper/middle	_2	No	2007_2008	No	60	60	0	0
189	4	Consecutive	_69	Female	Adenoca	1a	_5	Upper/middle	_2	Yes	2007_2008	Yes	60	60	0	0
190	8	Non-consecutive	80_	Female	Unknown	1b	_5	Upper/middle	_2	No	2007_2008	Yes	60	60	0	0
191	10	Non-consecutive	70_79	Male	SqCC	1b	Unknown	Upper/middle	_2	No	2007_2008	Yes	60	36	0	1
192	9	Non-consecutive	70_79	Male	Unknown	1b	5_	lower	_2	No	2007_2008	Yes	11	11	1	0
193	8	Non-consecutive	80_	Female	SqCC	1a	_5	Upper/middle	3_	No	2007_2008	No	35	19	1	1
194	10	Non-consecutive	80_	Male	Adenoca	2a	5_	lower	_2	No	2007_2008	Yes	60	40	0	1
195	10	Non-consecutive	70_79	Male	Adenoca	1b	_5	lower	_2	No	2007_2008	Yes	53	53	1	0
196	8	Non-consecutive	70_79	Female	Unknown	1b	_5	Upper/middle	_2	Yes	2007_2008	Yes	60	60	0	0
197	8	Non-consecutive	70_79	Male	Unknown	1a	_5	Upper/middle	_2	No	2007_2008	Yes	20	20	1	0
198	10	Non-consecutive	_69	Male	Unknown	1a	_5	lower	_2	Yes	2007_2008	No	39	39	1	0
199	8	Non-consecutive	80_	Female	Unknown	1a	_5	Upper/middle	_2	No	2007_2008	No	29	29	1	0
200	8	Non-consecutive	80_	Male	SqCC	1a	5_	Upper/middle	_2	No	2007_2008	Yes	33	12	1	1
